# Supplementary material for: Functionalization and higher-order organization of liposomes with DNA nanostructures
Source: Nat Commun. 2023 Aug 29;14:5256. doi: 10.1038/s41467-023-41013-2 (PMC10465589; doi:10.1038/s41467-023-41013-2)
Supplement: Supplementary file 6 — Source Data [file 41467_2023_41013_MOESM6_ESM.zip]

Archive with 2 entries (2 files):
- 416373_3_data_set_7868790_ry5vbl.zip
- 416373_3_data_set_7868793_ry5vbl.xlsx
