# Supplementary material for: Functionalization and higher-order organization of liposomes with DNA nanostructures
Source: Nat Commun. 2023 Aug 29;14:5256. doi: 10.1038/s41467-023-41013-2 (PMC10465589; doi:10.1038/s41467-023-41013-2)
Supplement: Supplementary file 6 — Source Data [file 41467_2023_41013_MOESM6_ESM.zip › 416373_3_data_set_7868793_ry5vbl.xlsx]

## Sheet: fig. 3d & S14
inter-membrane distance (nm)
sample	30-nm cluster		20-nm cluster	60-nm cluster	180-nm cluster		80-nm cluster
characterization	n.s. TEM	cryo EM	n.s. TEM	n.s. TEM	n.s. TEM		n.s. TEM
average	15.5811	28.8484	8.48524	46.8343	167.897		48.0547
standard deviation	2.05159	1.97123	2.46121	8.87838	4.51147		9.63668
individual measurement	15.0127	30.933	6.92038	36.4446	173.408		54.4219
	14.8052	28.507	9.75849	39.4623	165.972		60.9015
	16.9936	29.089	9.26964	34.7208	169.177		46.0568
	13.1093	28.15	12.38	34.0846	178.228		40.4998
	16.5313	28.571	8.30786	46.0008	177.558		47.1747
	11.9751	32.522	8.30786	46.0164	167.104		39.8021
	14.4878	27.849	6.39172	44.7507	168.583		64.0223
	15.8349	30.253	11.6412	48.5874	171.501		44.5002
	17.5159	26.551	5.93418	26.7495	166.813		44.8952
	17.6444	27.368	5.41295	43.9533	161.393		40.1436
	13.5945	31.828	9.61677	28.5945	163.773		59.1584
	16.4628	27.18	5.93418	40.2189	166.2		60.5079
	18.638	31.738	7.12102	28.5137	174.235		61.0389
	18.4634	31.937	7.17038	51.8851	166.771		52.9361
	19.2261	25.625	7.75106	50.6173	161.379		45.8982
	18.078	27.994	13.8461	58.16	170.856		45.1561
	15.62	29.776		57.288	172.533		33.7582
	14.7574	27.467		42.3823	167.788		39.3295
	18.6985	29.582		50.6665	164.211		32.8389
	13.0557	27.967		53.5848	162.814
	16.4883	27.45		53.3259	174.281
	18.3025	29.776		54.9891	168.543
	12.9145	29.897		50.0328	168.724
	16.3514	27.052		50.8413	162.912
	15.6831	26.19		57.2695	163.472
	17.4108	25.912		44.4404	170.157
	15.9676	31.752		48.6257	164.141
	15.181	27.472		52.1036	165.64
	14.6423	30.215		56.0379	167.077
	13.7803			57.9432	167.892
	11.7495			51.6935	163.434
	14.4193			44.6594	165.859
	12.4368			57.3187	167.852
	18.4023			50.4034	165.972
	12.7829				171.314
	14.3312				160.451
	16.9268				170.698
	16.8684				161.37
	16.6247				169.732
	14.1035				176.079
	18.6985
	16.1693
	13.7696
	12.034
	14.0133
	15.4018
	16.3514

## Sheet: fig. 5
	Fig. 5a															Fig. 5b
	v+t					vT+t (+TMSD)					vT+t					v+t						v1+t2 (+linker_12)						v1+t2 (+linker_0)						pf1+pf2 (+linker_12)
Time (min)	batch 1	batch 2	average	SD		batch 1	batch 2	average	SD		batch 1	batch 2	average	SD		batch 1	batch 2	batch 3	average	SD		batch 1	batch 2	batch 3	average	SD		batch 1	batch 2	batch 3	average	SD		batch 1	batch 2	batch 3	average	SD
0	0	0	0	0		0	0	0	0		0	0	0	0		0	0	0	0	0		0	0	0	0	0		0	0	0	0	0		0	0	0	0	0
2	0.0146602	0.00354719	0.00910371	0.00785812		0.00245793	0.00015361	0.00130577	0.0016294		0.00430166	0.0017177	0.00300968	0.00182714		0.0146602	0.00926327	0.00465796	0.00952716	0.00500636		0.00539867	0.00631598	0.00124533	0.00431999	0.00270195		0.00413626	0.00617344	0.00181914	0.00404295	0.00217865		0.000249724	0	0.00222041	0.000823377	0.00121629
4	0.0252705	0.00341959	0.014345	0.0154509		0.00285486	0	0.00142743	0.00201869		0.00627013	0.000618373	0.00344425	0.0039964		0.0252705	0.0152368	0.00685154	0.0157863	0.00922176		0.00942873	0.0127424	0.00343711	0.00853607	0.00471642		0.0117996	0.0115385	0.00275264	0.00869691	0.00514954		0.000212911	0.000151941	0.0064	0.00225495	0.00358985
6	0.0309327	0.00727301	0.0191028	0.0167299		0.00350382	0.000482774	0.0019933	0.0021362		0.00745543	0	0.00372772	0.00527179		0.0309327	0.0157562	0.0102096	0.0189662	0.010728		0.0129623	0.0167837	0.00445828	0.0114014	0.00630922		0.0150879	0.0196472	0.00615156	0.0136289	0.00686511		0.003363	0.00121553	0.00754286	0.00404046	0.00321761
8	0.0376593	0.0104884	0.0240739	0.0192127		0.0058806	0.00313803	0.00450932	0.00193929		0.00804689	0.00190092	0.00497391	0.00434586		0.0376593	0.024298	0.0112387	0.0243987	0.0132106		0.0188316	0.0206263	0.00513076	0.0148629	0.00847591		0.0193617	0.0203822	0.00622337	0.0153224	0.00789651		0.00285843	0.00415306	0.00450612	0.0038392	0.000867524
10	0.0439288	0.0162558	0.0300923	0.0195678		0.00809281	0.0022822	0.00518751	0.00410872		0.0116915	0.0034354	0.00756344	0.00583792		0.0439288	0.0300695	0.0153009	0.0297664	0.0143164		0.0219089	0.0211342	0.00806974	0.0170376	0.00777608		0.0221412	0.0245958	0.00555316	0.0174301	0.0103587		0.00292773	0.00167135	0.00525714	0.00328541	0.00181946
12	0.0489411	0.0148522	0.0318967	0.0241044		0.0102237	0.00131666	0.00577016	0.00629821		0.011686	0.00194673	0.00681636	0.0068867		0.0489411	0.0346579	0.0138927	0.0324972	0.0176238		0.0243734	0.0255731	0.00647572	0.0188074	0.0106964		0.0244767	0.0276335	0.00811432	0.0200748	0.0104777		0.00462285	0.00268429	0.00568163	0.00432959	0.00152004
14	0.0509212	0.0193436	0.0351324	0.0223287		0.00903052	0.00289664	0.00596358	0.00433731		0.0125165	0.0042828	0.00839964	0.00582209		0.0509212	0.0353793	0.0184694	0.0349233	0.0162307		0.0264606	0.0282673	0.0086675	0.0211318	0.0108321		0.0258159	0.0311612	0.00775528	0.0215774	0.0122651		0.00265706	0.00319076	0.00907755	0.00497512	0.00356281
16	0.0545707	0.0189353	0.036753	0.025198		0.00952987	0.00414747	0.00683867	0.00380593		0.0127854	0.00391636	0.0083509	0.00627139		0.0545707	0.0392174	0.0211233	0.0383038	0.0167424		0.0289653	0.029504	0.0113823	0.0232839	0.0103106		0.0288465	0.0323861	0.0106755	0.0239694	0.0116481		0.00344418	0.0033427	0.00659592	0.00446093	0.00184965
18	0.0586492	0.0208748	0.039762	0.0267105		0.0134347	0.00682467	0.0101297	0.00467401		0.0157161	0.00602341	0.0108698	0.0068538		0.0586492	0.0454795	0.0207713	0.0416333	0.0192296		0.032051	0.0318007	0.012802	0.0255512	0.0110419		0.0327306	0.0360118	0.011585	0.0267758	0.0132575		0.00473061	0.004305	0.00577959	0.0049384	0.000758941
20	0.0622442	0.0246006	0.0434224	0.026618		0.0135624	0.0051569	0.00935966	0.00594359		0.0146237	0.00671049	0.0106671	0.00559548		0.0622442	0.0482209	0.0235606	0.0446752	0.019584		0.0361039	0.0376308	0.0145205	0.0294184	0.0129245		0.0359501	0.0377266	0.0133324	0.029003	0.0136002		0.00361698	0.00526729	0.00920816	0.00603081	0.00287273
22	0.0646211	0.0246517	0.0446364	0.0282627		0.0151638	0.00656133	0.0108626	0.00608285		0.0174425	0.00540503	0.0114238	0.00851175		0.0646211	0.0519147	0.0265125	0.0476828	0.0194036		0.0348151	0.0388234	0.0141469	0.0292618	0.0132424		0.034613	0.0412053	0.0139786	0.0299323	0.014204		0.00258323	0.00526729	0.00901224	0.00562092	0.00322906
24	0.0670026	0.0274077	0.0472052	0.0279978		0.0147068	0.00612245	0.0104146	0.00607004		0.0170205	0.00909237	0.0130564	0.00560601		0.0670026	0.0548005	0.0254022	0.0490684	0.0213844		0.0358573	0.0414072	0.0133748	0.0302131	0.0148441		0.0378771	0.0442185	0.0133084	0.0318014	0.0163262		0.00382004	0.00440629	0.00737959	0.00520197	0.00190852
26	0.0704728	0.0269739	0.0487233	0.0307583		0.0160619	0.00667106	0.0113665	0.0066403		0.0179574	0.00758079	0.0127691	0.00733741		0.0704728	0.0559836	0.0316037	0.0526867	0.0196431		0.0381049	0.0414955	0.0157908	0.0317971	0.0139651		0.040219	0.0426507	0.0152473	0.0327056	0.0151682		0.00368412	0.00503938	0.0121796	0.0069677	0.00456422
28	0.0706165	0.0315674	0.051092	0.0276119		0.0173286	0.00858021	0.0129544	0.00618604		0.0189382	0.0100543	0.0144962	0.00628189		0.0706165	0.061986	0.0319287	0.0548437	0.0203087		0.0436775	0.0446756	0.0185305	0.0356279	0.0148152		0.0453198	0.0479912	0.0166355	0.0366488	0.0173834		0.00524372	0.00526729	0.00989388	0.00680163	0.00267799
30	0.0744713	0.0330475	0.0537594	0.029291		0.0179794	0.00680272	0.0123911	0.00790312		0.0208041	0.00902366	0.0149139	0.00833001		0.0744713	0.0642369	0.0357201	0.0581427	0.0200815		0.0454197	0.0430414	0.0191781	0.0358797	0.0145128		0.0478308	0.0475747	0.0182153	0.0378736	0.0170251		0.00406063	0.00536858	0.00989388	0.00644103	0.00306093
32	0.0761361	0.0357781	0.0559571	0.0285374		0.0177047	0.00980908	0.0137569	0.00558306		0.0207728	0.0104665	0.0156196	0.0072876		0.0761361	0.067238	0.0376158	0.06033	0.0201679		0.0451971	0.0465085	0.0198506	0.0371854	0.0150267		0.048608	0.0538951	0.0181914	0.0402315	0.0192695		0.00419016	0.00501405	0.0131918	0.00746535	0.00497636
34	0.0798698	0.0378196	0.0588447	0.029734		0.018666	0.00862409	0.013645	0.0071007		0.0233572	0.0101459	0.0167516	0.00934183		0.0798698	0.06744	0.0379949	0.0617683	0.0215059		0.047414	0.0463319	0.0195766	0.0377741	0.0157688		0.0492598	0.0513474	0.0192925	0.0399665	0.0179347		0.00620368	0.00468485	0.0122122	0.00770026	0.00398061
36	0.0812393	0.0391466	0.0601929	0.029764		0.0194957	0.0103796	0.0149377	0.00644602		0.0236695	0.0093443	0.0165069	0.0101294		0.0812393	0.0696044	0.0388344	0.063226	0.0219102		0.0482733	0.0480544	0.0225156	0.0396144	0.0148085		0.050024	0.0520333	0.0191967	0.040418	0.0184056		0.00545928	0.0085087	0.0120163	0.00866143	0.00328119
38	0.0845915	0.0407033	0.0626474	0.0310336		0.0206043	0.00994075	0.0152725	0.0075403		0.0232555	0.0115659	0.0174107	0.00826581		0.0845915	0.0752604	0.0415155	0.0671225	0.0226618		0.0495738	0.0520295	0.0203985	0.0406673	0.0175961		0.0531916	0.056002	0.0195557	0.0429164	0.0202797		0.00801624	0.00673605	0.00767347	0.00747525	0.000662711
40	0.0832721	0.0407033	0.0619877	0.0301007		0.0195229	0.00759271	0.0135578	0.00843593		0.0233431	0.00874883	0.016046	0.0103197		0.0832721	0.0736733	0.0453881	0.0674445	0.0196951		0.0525359	0.053222	0.0237858	0.0431812	0.0168004		0.0536542	0.055414	0.0222845	0.0437842	0.0186401		0.00386406	0.00486211	0.0113306	0.0066856	0.00405354
42	0.0892782	0.0406268	0.0649525	0.0344017		0.0222798	0.00890937	0.0155946	0.00945431		0.0263353	0.0121155	0.0192254	0.0100549		0.0892782	0.0787811	0.0470671	0.0717088	0.0219763		0.0532488	0.0538404	0.0233624	0.0434839	0.0174282		0.0555681	0.0575698	0.0236727	0.0456036	0.019019		0.00658657	0.00628023	0.0133878	0.00875152	0.00401802
44	0.0893798	0.0483081	0.0688439	0.0290421		0.0212934	0.0110599	0.0161767	0.00723619		0.0242875	0.0093672	0.0168274	0.0105503		0.0893798	0.0764725	0.0447652	0.0702058	0.022958		0.0550569	0.0545029	0.0212951	0.0436183	0.0193344		0.0561219	0.0611465	0.0209201	0.0460628	0.0219187		0.00610024	0.00597635	0.00953469	0.00720376	0.0020196
46	0.0922748	0.0477977	0.0700362	0.0314501		0.0238054	0.0115866	0.017696	0.00864002		0.0264257	0.010833	0.0186293	0.0110257		0.0922748	0.081436	0.0509126	0.0748745	0.0214475		0.0563529	0.0559604	0.0260025	0.0461053	0.0174106		0.0574804	0.0603136	0.0234094	0.0470678	0.0205376		0.00704042	0.00825546	0.0108735	0.00872312	0.00195885
48	0.0947238	0.0486398	0.0716818	0.0325863		0.0237796	0.0122449	0.0180123	0.00815629		0.02618	0.0114513	0.0188157	0.0104147		0.0947238	0.0846103	0.0477712	0.0757018	0.0247115		0.0573537	0.0627181	0.023736	0.0479359	0.0211287		0.0608011	0.0653111	0.0229547	0.049689	0.0232621		0.00765271	0.00663476	0.00950204	0.00792984	0.00145359
50	0.0960359	0.0491247	0.0725803	0.0331712		0.0225704	0.0116524	0.0171114	0.00772016		0.0268299	0.0104665	0.0186482	0.0115706		0.0960359	0.0823594	0.0502898	0.0762284	0.0234813		0.0595844	0.0634248	0.0252055	0.0494049	0.0210451		0.0607717	0.0652621	0.023194	0.0497426	0.0231011		0.0052712	0.00873661	0.0106449	0.00821757	0.00272419
52	0.0968969	0.0522891	0.074593	0.0315425		0.0244658	0.0101602	0.017313	0.0101156		0.0282343	0.0108559	0.0195451	0.0122884		0.0968969	0.0923441	0.0541895	0.0811435	0.0234536		0.0620886	0.0612164	0.0259278	0.0497443	0.0206303		0.0654972	0.0676629	0.0254201	0.0528601	0.0237884		0.00692435	0.00785029	0.0120163	0.00893032	0.00271236
54	0.0994532	0.0526464	0.0760498	0.0330974		0.0247433	0.010248	0.0174956	0.0102497		0.0282266	0.0109704	0.0195985	0.012202		0.0994532	0.0891121	0.0554894	0.0813515	0.0229864		0.0632152	0.0609072	0.0242839	0.0494688	0.0218412		0.0648646	0.066781	0.0257312	0.0524589	0.0231667		0.00652222	0.00572311	0.00884898	0.00703144	0.00162396
56	0.103378	0.0538968	0.0786375	0.0349886		0.0252217	0.0151196	0.0201707	0.0071433		0.030201	0.0141081	0.0221545	0.0113794		0.103378	0.0910455	0.0573038	0.0839092	0.0238518		0.0636178	0.0641314	0.0260274	0.0512589	0.0218526		0.0678912	0.0695737	0.0287472	0.055404	0.0231008		0.00634787	0.00987617	0.0111673	0.00913046	0.00249477
58	0.104175	0.0572909	0.0807331	0.0331523		0.0258582	0.0123766	0.0191174	0.00953298		0.0295041	0.0142684	0.0218862	0.0107733		0.104175	0.0949701	0.0612577	0.086801	0.022595		0.0672569	0.0673998	0.0297385	0.0547984	0.0217027		0.066163	0.0714846	0.0311408	0.0562628	0.0219184		0.00760147	0.00703994	0.0157388	0.0101267	0.00486828
60	0.104178	0.0602001	0.082189	0.031097		0.0283049	0.016524	0.0224145	0.00833037		0.0294085	0.0159403	0.0226744	0.00952348		0.104178	0.0946527	0.0617993	0.0868766	0.0222337		0.0682611	0.0681728	0.0312578	0.0558972	0.0213384		0.0687729	0.0713621	0.0307818	0.0569722	0.0227185		0.00724722	0.00934437	0.0125388	0.00971012	0.00266467
62	0.106525	0.0609657	0.0837454	0.0322154		0.0268926	0.0131446	0.0200186	0.00972131		0.0309117	0.0147722	0.022842	0.0114123		0.106525	0.0996451	0.0654011	0.0905237	0.0220272		0.0671497	0.0675544	0.02934	0.0546814	0.0219472		0.0695296	0.0732974	0.0303748	0.0577339	0.0237684		0.00750968	0.00901517	0.0113959	0.00930692	0.00195948
64	0.107965	0.060149	0.0840572	0.0338113		0.0287191	0.0138249	0.021272	0.0105318		0.0299748	0.0156425	0.0228087	0.0101344		0.107965	0.102011	0.0675134	0.0924967	0.02184		0.069783	0.0693211	0.0310834	0.0567292	0.0222111		0.0730384	0.0747183	0.0308536	0.0595367	0.0248546		0.0073841	0.0079769	0.0135184	0.00962646	0.0033835
66	0.109497	0.0635176	0.0865074	0.0325125		0.0271969	0.0131446	0.0201708	0.00993647		0.029949	0.01294	0.0214445	0.0120272		0.109497	0.106109	0.0664843	0.0940302	0.0239155		0.0711058	0.0713529	0.0329763	0.0584783	0.0220857		0.0749028	0.0744488	0.0326009	0.0606508	0.024293		0.00701782	0.0102307	0.0144	0.0105495	0.0037014
68	0.112967	0.0643852	0.088676	0.0343523		0.028722	0.0137371	0.0212295	0.0105959		0.0322489	0.0153448	0.0237969	0.011953		0.112967	0.104695	0.0683258	0.0953292	0.0237485		0.0714514	0.0719933	0.0320797	0.0585081	0.0228893		0.0741465	0.077854	0.0317392	0.0612466	0.0256213		0.0092652	0.00888855	0.0121143	0.0100893	0.00176373
70	0.113335	0.0672944	0.0903147	0.0325555		0.0292227	0.0168312	0.023027	0.00876208		0.0319089	0.0152761	0.0235925	0.0117612		0.113335	0.109197	0.0739858	0.0988392	0.0216229		0.0738047	0.0720816	0.0355915	0.0604926	0.0215822		0.0787764	0.077658	0.0337977	0.0634107	0.0256517		0.00563088	0.00871129	0.0161959	0.0101794	0.00543336
72	0.11425	0.0643597	0.0893046	0.0352775		0.0286753	0.0147465	0.0217109	0.00984909		0.0344854	0.0125049	0.0234951	0.0155425		0.11425	0.110611	0.0711694	0.0986766	0.0238914		0.0757754	0.0739367	0.0333998	0.0610373	0.0239525		0.0795033	0.0807447	0.0339652	0.0647378	0.026657		0.00831946	0.0100281	0.0129633	0.0104369	0.00234874
74	0.115075	0.0701271	0.092601	0.0317829		0.0294497	0.0164801	0.0229649	0.00917088		0.0335189	0.016467	0.0249929	0.0120575		0.115075	0.112804	0.0742025	0.100694	0.0229703		0.0761892	0.0731416	0.0352179	0.0615163	0.0228259		0.0810226	0.0805488	0.0343243	0.0652986	0.0268256		0.0067023	0.00982552	0.0144653	0.010331	0.00390611
76	0.117336	0.0725004	0.0949183	0.0317037		0.0288693	0.0163704	0.0226199	0.00883804		0.0325497	0.0157341	0.0241419	0.0118904		0.117336	0.112112	0.0768023	0.102083	0.0220493		0.0763379	0.0758359	0.0346949	0.0622896	0.023899		0.0773608	0.0839294	0.0365264	0.0659389	0.0256828		0.00771116	0.00891387	0.0140082	0.0102111	0.00334292
78	0.121017	0.0735977	0.0973073	0.0335304		0.0304097	0.0156024	0.023006	0.0104703		0.034411	0.0157112	0.0250611	0.0132227		0.121017	0.117508	0.0745545	0.10436	0.0258716		0.0796651	0.0768738	0.0346451	0.063728	0.0252252		0.0844561	0.0821901	0.0353296	0.0673253	0.0277322		0.00640361	0.00820482	0.0085551	0.00772118	0.00115441
80	0.120449	0.0748482	0.0976486	0.0322446		0.0303061	0.0160413	0.0231737	0.0100868		0.0352361	0.0171541	0.0261951	0.0127859		0.120449	0.12022	0.0826518	0.107774	0.0217565		0.0796752	0.079811	0.03868	0.0660554	0.0237079		0.0848024	0.0840764	0.0385849	0.0691546	0.0264766		0.00654399	0.0102813	0.0137796	0.0102016	0.00361846
82	0.123274	0.0761241	0.0996989	0.0333398		0.0329781	0.0156024	0.0242903	0.0122865		0.0368179	0.0161235	0.0264707	0.0146332		0.123274	0.121519	0.0818664	0.108886	0.0234164		0.0810321	0.0813568	0.0402491	0.067546	0.0236404		0.0853994	0.0859873	0.0361674	0.0691847	0.0285953		0.00613273	0.00724252	0.0124735	0.00861624	0.00338623
84	0.123587	0.078625	0.101106	0.0317929		0.0326175	0.0176651	0.0251413	0.0105729		0.0373393	0.0181389	0.0277391	0.0135767		0.123587	0.121606	0.082706	0.1093	0.023052		0.0835704	0.0794135	0.0367123	0.0665654	0.0259369		0.0868524	0.0877021	0.0400211	0.0715252	0.0272867		0.00797304	0.00891387	0.0154776	0.0107882	0.00408829
86	0.128879	0.0763793	0.102629	0.0371226		0.0341952	0.0161071	0.0251512	0.0127903		0.038477	0.0159632	0.0272201	0.0159197		0.128879	0.122645	0.0828684	0.111464	0.0249597		0.0831936	0.0818868	0.038929	0.0680031	0.0251874		0.0876028	0.0907888	0.0401407	0.0728441	0.0283667		0.00751167	0.00911646	0.0148898	0.010506	0.00388037
88	0.128448	0.0794416	0.103945	0.0346526		0.0330969	0.0145271	0.023812	0.0131308		0.0373248	0.016719	0.0270219	0.0145705		0.128448	0.125357	0.086064	0.11329	0.0236287		0.0847132	0.0846252	0.0387049	0.0693478	0.0265376		0.0889374	0.0902499	0.0387046	0.0726306	0.0293881		0.00604118	0.00977487	0.0148898	0.0102353	0.00444224
90	0.130406	0.0842648	0.107335	0.0326265		0.0357428	0.0184112	0.027077	0.0122552		0.0384178	0.0186886	0.0285532	0.0139506		0.130406	0.126656	0.0858745	0.114312	0.0246989		0.0845561	0.0866128	0.041868	0.0710123	0.0252606		0.0905578	0.0928466	0.0393748	0.0742597	0.0302329		0.00844512	0.00810352	0.0134204	0.00998968	0.002976
100	0.136509	0.0904915	0.1135	0.0325393		0.0442352	0.0203862	0.0323107	0.0168638		0.0419649	0.0226966	0.0323307	0.0136247		0.136509	0.136208	0.0964361	0.123051	0.0230496		0.0915689	0.0935913	0.0475716	0.0775773	0.0260053		0.0972701	0.0944145	0.0444253	0.0787033	0.0297199		0.00830027	0.0128137	0.0115592	0.010891	0.00232971
102	0.138703	0.097152	0.117927	0.0293808		0.0458741	0.0221418	0.0340079	0.0167813		0.03786	0.0206124	0.0292362	0.0121959		0.138703	0.141719	0.102584	0.127669	0.0217765		0.0964851	0.0957555	0.050934	0.0810582	0.0260909		0.0974835	0.0951494	0.0442817	0.0789715	0.0300649		0.00867606	0.011041	0.011102	0.010273	0.00138337
104	0.13885	0.095723	0.117287	0.0304957		0.0514471	0.0214395	0.0364433	0.0212185		0.0395692	0.0201315	0.0298503	0.0137446		0.13885	0.143076	0.107946	0.129957	0.0191793		0.106865	0.101806	0.0612702	0.0899805	0.0249921		0.0994673	0.0951494	0.0484944	0.081037	0.0282653		0.00931925	0.0117501	0.0190041	0.0133578	0.0050386
106	0.139473	0.0962844	0.117879	0.0305391		0.0549568	0.026377	0.0406669	0.0202089		0.0399894	0.017887	0.0289382	0.0156288		0.139473	0.142902	0.105427	0.129268	0.0207176		0.118777	0.116073	0.0687671	0.101206	0.028125		0.102297	0.0967173	0.0438508	0.080955	0.0322541		0.00734234	0.0120287	0.0134531	0.0109414	0.00319717
108	0.142956	0.0996529	0.121305	0.0306202		0.0589655	0.0306122	0.0447889	0.0200488		0.0429121	0.0199253	0.0314187	0.0162541		0.142956	0.144143	0.107512	0.131537	0.0208148		0.131555	0.127026	0.0782067	0.112263	0.02958		0.102399	0.0960314	0.0466274	0.0816858	0.0305279		0.00948278	0.0113196	0.0116571	0.0108198	0.00117016
110	0.143611	0.0999336	0.121772	0.0308843		0.0602779	0.0307439	0.0455109	0.0208837		0.0429155	0.018368	0.0306417	0.0173577		0.143611	0.146394	0.108352	0.132786	0.021206		0.14847	0.140851	0.0900623	0.126461	0.0317517		0.101956	0.100784	0.0455503	0.0827635	0.0322329		0.010729	0.0116488	0.0137469	0.0120416	0.00154683
112	0.145128	0.0992446	0.122186	0.0324444		0.062907	0.0332894	0.0480982	0.0209428		0.0398582	0.0188489	0.0293536	0.0148558		0.145128	0.148934	0.109814	0.134625	0.0215711		0.159061	0.151605	0.100149	0.136939	0.0320778		0.105928	0.100735	0.0480636	0.0849087	0.0320142		0.00749618	0.0127124	0.014498	0.0115688	0.00363827
114	0.144644	0.100648	0.122646	0.0311098		0.0654866	0.0391486	0.0523176	0.0186238		0.0426479	0.0216201	0.032134	0.0148689		0.144644	0.152656	0.112116	0.136472	0.02147		0.173252	0.165805	0.115542	0.151533	0.031391		0.108199	0.101176	0.0513667	0.0869138	0.0309842		0.00828986	0.0132442	0.0149551	0.0121631	0.00346165
116	0.147837	0.10343	0.125633	0.0314003		0.0690582	0.0435813	0.0563198	0.0180149		0.0432185	0.0224446	0.0328316	0.0146893		0.147837	0.154359	0.116151	0.139449	0.0204382		0.185441	0.176604	0.12391	0.161985	0.0332686		0.108725	0.103013	0.0473216	0.0863533	0.0339229		0.00967873	0.0138773	0.0174041	0.0136534	0.00386754
118	0.148971	0.104859	0.126915	0.0311917		0.0712371	0.0449857	0.0581114	0.0185625		0.0433851	0.0213453	0.0323652	0.0155845		0.148971	0.151387	0.114824	0.138394	0.0204476		0.192162	0.188287	0.132827	0.171092	0.0331951		0.108063	0.105414	0.0488295	0.0874355	0.03346		0.00851132	0.0145357	0.0100898	0.0110456	0.00312385
120	0.151528	0.106747	0.129138	0.031665		0.0737379	0.0479482	0.060843	0.018236		0.0456333	0.0209789	0.0333061	0.0174333		0.151528	0.155196	0.118426	0.141717	0.0202535		0.209523	0.200875	0.145554	0.185317	0.0347064		0.112634	0.1073	0.0511753	0.0903698	0.0340481		0.0107824	0.0133202	0.0156735	0.0132587	0.00244611
122	0.151394	0.103379	0.127387	0.0339522		0.0758275	0.0491771	0.0625023	0.0188447		0.0452623	0.022582	0.0339222	0.0160373		0.151394	0.159611	0.119834	0.143613	0.020999		0.219505	0.210282	0.1534	0.194396	0.0358017		0.112838	0.106516	0.0530662	0.0908067	0.0328367		0.00782482	0.0125605	0.016849	0.0124114	0.00451392
124	0.15166	0.10935	0.130505	0.0299175		0.0761257	0.0515032	0.0638144	0.0174107		0.0455982	0.0205437	0.033071	0.0177162		0.15166	0.158716	0.118697	0.143024	0.0213617		0.228031	0.217128	0.161993	0.202384	0.0354023		0.111327	0.105683	0.0528268	0.0899458	0.0322696		0.00835085	0.0128897	0.0156735	0.0123047	0.0036962
126	0.153733	0.113178	0.133455	0.0286764		0.0805901	0.0563748	0.0684824	0.0171228		0.0461424	0.0215743	0.0338583	0.0173722		0.153733	0.161458	0.122136	0.145776	0.0208335		0.236924	0.228104	0.16934	0.211456	0.0367393		0.113844	0.108207	0.052013	0.0913545	0.0341871		0.00817379	0.0130669	0.0165551	0.0125986	0.00421024
128	0.156367	0.112795	0.134581	0.0308099		0.0819475	0.0586351	0.0702913	0.0164844		0.0462556	0.0236127	0.0349341	0.0160109		0.156367	0.158976	0.123869	0.146404	0.0195593		0.25063	0.238748	0.179701	0.223027	0.0379883		0.114722	0.109946	0.0530662	0.0925781	0.0343015		0.0101848	0.0145357	0.0119184	0.012213	0.00219035
130	0.158826	0.114658	0.136742	0.0312315		0.0844884	0.0607417	0.0726151	0.0167914		0.0465917	0.020956	0.0337738	0.0181272		0.158826	0.161775	0.12674	0.149114	0.0194324		0.255329	0.249812	0.187895	0.231012	0.037442		0.11655	0.108672	0.0537125	0.0929782	0.0342325		0.00954762	0.014561	0.0170776	0.0137287	0.00383334
132	0.157353	0.11328	0.135317	0.0311642		0.0854896	0.0623875	0.0739386	0.0163357		0.046286	0.024483	0.0353845	0.0154171		0.157353	0.167807	0.132671	0.15261	0.0180417		0.265631	0.253699	0.196189	0.238507	0.0371303		0.120439	0.111293	0.0549332	0.0955553	0.0354757		0.00962382	0.0149155	0.0175673	0.0140356	0.00404422
134	0.158383	0.117797	0.13809	0.0286986		0.0864326	0.0648892	0.0756609	0.0152335		0.0471861	0.025422	0.036304	0.0153896		0.158383	0.169105	0.13194	0.153143	0.019129		0.276816	0.263195	0.205828	0.248613	0.0376734		0.117802	0.1122	0.0571593	0.0957203	0.0335121		0.00951946	0.0146876	0.0209306	0.0150459	0.00571401
136	0.162542	0.11841	0.140476	0.0312065		0.0896214	0.0677639	0.0786927	0.0154556		0.0492875	0.026132	0.0377097	0.0163735		0.162542	0.168297	0.134702	0.15518	0.0179669		0.281064	0.269931	0.210984	0.253993	0.0376607		0.120232	0.117565	0.0556752	0.097824	0.0365262		0.0112931	0.0165869	0.0189061	0.0155954	0.00390214
138	0.166093	0.118818	0.142456	0.0334288		0.0900799	0.0683783	0.0792291	0.0153453		0.0488463	0.0252617	0.037054	0.0166768		0.166093	0.169278	0.134269	0.156547	0.0193591		0.287477	0.27671	0.219328	0.261172	0.0366358		0.12227	0.114895	0.0576859	0.0982836	0.0353516		0.00995084	0.0169668	0.0203429	0.0157535	0.00530118
140	0.165272	0.122442	0.143857	0.0302853		0.0941766	0.069278	0.0817273	0.0176059		0.0481094	0.0250555	0.0365824	0.0163015		0.165272	0.170837	0.138358	0.158155	0.0173695		0.296052	0.286052	0.22391	0.268671	0.0390852		0.124493	0.118937	0.0582125	0.100548	0.0367684		0.00991606	0.0161058	0.0218122	0.0159447	0.00594973
142	0.168147	0.122135	0.145141	0.0325348		0.0942324	0.0742374	0.0842349	0.0141386		0.0482507	0.0259029	0.0370768	0.0158023		0.168147	0.173838	0.137572	0.159852	0.0195036		0.302745	0.290314	0.232005	0.275021	0.0377682		0.124328	0.118177	0.056513	0.0996729	0.0375039		0.0122136	0.0134215	0.0178612	0.0144988	0.00297394
144	0.16819	0.11841	0.1433	0.0352002		0.0965241	0.0713408	0.0839325	0.0178073		0.0497176	0.0239104	0.036814	0.0182484		0.16819	0.175281	0.137789	0.16042	0.019917		0.31072	0.295879	0.232852	0.279817	0.0413442		0.127697	0.118912	0.0567284	0.101113	0.038688		0.0122536	0.0144344	0.0189061	0.0151981	0.00339135
146	0.168087	0.122161	0.145124	0.0324748		0.0986097	0.0764758	0.0875427	0.015651		0.0487995	0.0261549	0.0374772	0.0160122		0.168087	0.17707	0.143747	0.162968	0.0172412		0.31541	0.303432	0.242665	0.287169	0.0390042		0.126671	0.120872	0.0601752	0.102573	0.0368316		0.00917904	0.0158019	0.0202122	0.0150644	0.00555345
148	0.171536	0.126397	0.148967	0.031918		0.100293	0.0765855	0.0884392	0.0167637		0.0513009	0.0236814	0.0374911	0.0195299		0.171536	0.178715	0.142637	0.164296	0.0190977		0.322887	0.308025	0.248917	0.293276	0.0391286		0.128285	0.121387	0.0596965	0.103123	0.037766		0.0107111	0.0172706	0.0228245	0.0169354	0.00606366
150	0.172357	0.1241	0.148229	0.0341226		0.102283	0.077178	0.0897307	0.0177523		0.052225	0.0233149	0.03777	0.0204425		0.172357	0.181196	0.141283	0.164945	0.0209638		0.328565	0.31412	0.250361	0.297682	0.0416129		0.13262	0.120113	0.0578534	0.103529	0.0400471		0.0138115	0.0149409	0.0202122	0.0163216	0.00341643
152	0.173343	0.124151	0.148747	0.0347836		0.101853	0.0776388	0.089746	0.0171221		0.0520944	0.0249639	0.0385291	0.0191841		0.173343	0.179494	0.143909	0.165582	0.0190193		0.33459	0.319332	0.26401	0.305977	0.0371367		0.131438	0.123518	0.0604864	0.105148	0.03888		0.0113072	0.0161058	0.0195592	0.0156574	0.00414425
154	0.174221	0.126525	0.150373	0.0337261		0.100725	0.0781216	0.0894234	0.0159832		0.0520082	0.0246891	0.0383487	0.0193175		0.174221	0.184861	0.144993	0.168025	0.0206438		0.337283	0.326885	0.264085	0.309417	0.0396021		0.135291	0.124449	0.0597922	0.106511	0.0408209		0.00898773	0.0157259	0.0213878	0.0153671	0.00620779
156	0.178936	0.129715	0.154325	0.0348045		0.106428	0.0824446	0.0944363	0.0169589		0.0528924	0.0253304	0.0391114	0.0194893		0.178936	0.18212	0.14919	0.170082	0.0181626		0.343283	0.329645	0.268244	0.313724	0.0399728		0.134058	0.125306	0.0618507	0.107072	0.0394061		0.012532	0.0188407	0.0195918	0.0169882	0.00387739
158	0.178401	0.130889	0.154645	0.0335962		0.107077	0.0858898	0.0964833	0.0149815		0.0540133	0.026132	0.0400726	0.0197151		0.178401	0.188642	0.148757	0.171933	0.020714		0.352913	0.332141	0.273699	0.319584	0.0410729		0.135828	0.126752	0.0616592	0.108079	0.0404564		0.0122581	0.0182836	0.0206694	0.0170704	0.00433489
160	0.17815	0.134232	0.156191	0.0310549		0.107405	0.0866359	0.0970203	0.0146857		0.0528605	0.0276206	0.0402406	0.0178473		0.17815	0.190835	0.149055	0.17268	0.0214204		0.356642	0.340091	0.275841	0.324191	0.0426827		0.13487	0.126997	0.0607736	0.107547	0.0406974		0.010777	0.017296	0.0185469	0.01554	0.00417202
162	0.180809	0.131603	0.156206	0.0347939		0.110707	0.0851437	0.0979253	0.0180758		0.0536867	0.0262007	0.0399437	0.0194355		0.180809	0.190344	0.154227	0.175127	0.0187169		0.362181	0.339119	0.283935	0.328412	0.040207		0.137232	0.128809	0.0622816	0.109441	0.0410577		0.0105904	0.0164603	0.0171755	0.0147421	0.00361319
164	0.18221	0.134078	0.158144	0.0340343		0.110552	0.0892912	0.0999216	0.0150337		0.0560977	0.0305064	0.0433021	0.0180958		0.18221	0.187776	0.15355	0.174512	0.0183656		0.364209	0.345369	0.286949	0.332176	0.0402842		0.138477	0.130622	0.0635741	0.110891	0.0411653		0.011649	0.0159538	0.0221714	0.0165914	0.0052901
166	0.182618	0.134563	0.158591	0.0339798		0.11119	0.0878429	0.0995162	0.0165086		0.057145	0.0268649	0.0420049	0.0214113		0.182618	0.189623	0.156231	0.176157	0.0176083		0.36941	0.35047	0.291357	0.337079	0.0407131		0.13673	0.131651	0.0617071	0.110029	0.0419252		0.0125202	0.020512	0.0166531	0.0165618	0.00399672
168	0.181692	0.137166	0.159429	0.0314844		0.113616	0.0915076	0.102562	0.0156333		0.0536709	0.0290864	0.0413786	0.0173838		0.181692	0.195135	0.15504	0.177289	0.0204068		0.376011	0.355152	0.296065	0.342409	0.0414686		0.140828	0.130328	0.0651539	0.112103	0.040997		0.0107695	0.0157765	0.0195265	0.0153575	0.00439355
170	0.186252	0.139182	0.162717	0.033283		0.116873	0.0922976	0.104585	0.0173774		0.0572344	0.0289719	0.0431032	0.0199846		0.186252	0.195019	0.160185	0.180485	0.0181187		0.380172	0.358686	0.303861	0.347573	0.0393508		0.142384	0.130965	0.0660156	0.113122	0.0411927		0.0139851	0.0178024	0.0229224	0.0182366	0.00448449
172	0.187642	0.135686	0.161664	0.0367384		0.116485	0.090959	0.103722	0.0180499		0.0566216	0.0279413	0.0422815	0.0202801		0.187642	0.197616	0.1633	0.182853	0.0176526		0.382192	0.360982	0.30655	0.349908	0.0390178		0.141125	0.134836	0.0679544	0.114638	0.0405515		0.0112419	0.0183342	0.0233796	0.0176519	0.00609754
174	0.187119	0.138697	0.162908	0.0342392		0.116767	0.0931534	0.10496	0.0166971		0.0564398	0.0265442	0.041492	0.0211394		0.187119	0.197732	0.158262	0.181038	0.0204253		0.386081	0.367696	0.310311	0.354696	0.0395221		0.144195	0.135595	0.0639571	0.114582	0.044053		0.011809	0.0189926	0.0187755	0.0165257	0.00408623
176	0.188761	0.138851	0.163806	0.035292		0.117613	0.0941409	0.105877	0.0165971		0.0580312	0.0275519	0.0427916	0.0215521		0.188761	0.201137	0.163679	0.184526	0.0190849		0.392302	0.374895	0.311706	0.359634	0.0424099		0.145567	0.135963	0.0655129	0.115681	0.0437113		0.0123409	0.0166122	0.0205388	0.0164973	0.00410016
178	0.190462	0.142781	0.166621	0.0337156		0.119622	0.097652	0.108637	0.0155352		0.0596111	0.0290406	0.0443259	0.0216166		0.190462	0.197357	0.161025	0.182948	0.0192963		0.392917	0.373438	0.311905	0.35942	0.0422857		0.143603	0.133684	0.0660395	0.114442	0.0422103		0.011802	0.0175239	0.0203102	0.0165454	0.00433766
180	0.190147	0.146762	0.168454	0.0306783		0.120025	0.0983761	0.1092	0.0153078		0.0583814	0.028949	0.0436652	0.0208118		0.190147	0.201512	0.167524	0.186395	0.0173019		0.394262	0.383684	0.317136	0.365027	0.0418112		0.146387	0.138682	0.0648667	0.116645	0.0450067		0.0127294	0.0169921	0.0205388	0.0167534	0.00391015
182	0.192462	0.139693	0.166077	0.0373133		0.121845	0.0947773	0.108311	0.0191397		0.057811	0.0277581	0.0427845	0.0212506		0.192462	0.203128	0.165737	0.187109	0.0192618		0.403197	0.382713	0.325305	0.370405	0.0403781		0.14628	0.136404	0.0694624	0.117382	0.0417924		0.0138473	0.0186887	0.0171102	0.0165488	0.00246906
184	0.192987	0.139616	0.166301	0.0377386		0.122773	0.0966864	0.10973	0.0184463		0.0596311	0.0275977	0.0436144	0.022651		0.192987	0.204513	0.166089	0.187863	0.019718		0.405049	0.381763	0.326924	0.371245	0.0401105		0.149565	0.13709	0.0657762	0.117477	0.0452067		0.0122465	0.0174732	0.0193633	0.016361	0.00368644
186	0.195533	0.145613	0.170573	0.0352989		0.124953	0.0992758	0.112115	0.0181567		0.0598663	0.029888	0.0448772	0.0211979		0.195533	0.2046	0.170936	0.190357	0.0174186		0.411315	0.389559	0.32944	0.376771	0.0424092		0.1524	0.139956	0.0710661	0.121141	0.0438099		0.0128995	0.0182836	0.0187102	0.0166311	0.00323869
188	0.198167	0.148497	0.173332	0.0351221		0.125596	0.0993636	0.11248	0.0185494		0.0591674	0.0288574	0.0440124	0.0214324		0.198167	0.206072	0.173347	0.192528	0.0170756		0.412651	0.388543	0.33589	0.379028	0.0392548		0.150585	0.142185	0.0694385	0.120736	0.0446234		0.0122199	0.0169161	0.0238367	0.0176576	0.00584382
190	0.199003	0.147272	0.173137	0.0365792		0.130156	0.101251	0.115704	0.0204394		0.0635157	0.0311477	0.0473317	0.0228876		0.199003	0.21343	0.174999	0.195811	0.0194137		0.418877	0.392165	0.336164	0.382402	0.0422117		0.154625	0.14439	0.0716884	0.123568	0.0452194		0.0129939	0.0190433	0.0208	0.0176124	0.00409503
192	0.999428	0.989205	0.994317	0.0072288		0.940343	0.769059	0.854701	0.121116		0.925226	0.929345	0.927285	0.00291289		0.999428	1	1	0.999809	0.000330015		0.975051	0.961795	1	0.978949	0.0193985		0.951126	0.953381	1	0.968169	0.0275895		0.931326	1	1	0.977109	0.0396491
194	0.999248	1	0.999624	0.000531422		0.967257	0.981347	0.974302	0.00996341		0.965642	1	0.982821	0.0242948		0.999248	0.994488	0.995694	0.996477	0.00247479		0.988286	0.992624	0.976687	0.985866	0.00823939		0.994068	1	0.98571	0.993259	0.00717913		0.971001	0.991972	0.989649	0.984207	0.011496
196	0.989904	0.987904	0.988904	0.001414		0.981779	1	0.990889	0.0128844		0.986559	0.98209	0.984325	0.00316009		0.989904	0.984908	0.987407	0.987406	0.00249801		0.989794	0.990636	0.97198	0.984137	0.0105364		0.989351	0.990495	0.982479	0.987442	0.00433576		0.983279	0.990504	0.983641	0.985808	0.00407079
198	0.984458	0.993008	0.988733	0.00604535		0.981615	0.991815	0.986715	0.00721226		0.992127	0.972517	0.982322	0.0138663		0.984458	0.979684	0.977658	0.9806	0.00349143		0.993197	0.989819	0.970859	0.984625	0.0120407		0.99498	0.990789	0.977045	0.987605	0.00938193		0.986629	0.986275	0.984816	0.985907	0.000960737
200	0.982664	0.984178	0.983421	0.00107051		0.989185	0.991288	0.990236	0.00148734		0.992823	0.968234	0.980529	0.0173873		0.982664	0.983493	0.983805	0.983321	0.000589901		0.992183	0.996312	0.969539	0.986011	0.0144139		0.991052	0.993484	0.9865	0.990345	0.00354495		0.991155	0.982096	0.980278	0.98451	0.00582645
202	0.982402	0.979176	0.980789	0.00228081		0.98726	0.990279	0.988769	0.00213444		0.990145	0.96647	0.978308	0.0167406		0.982402	0.981156	0.969777	0.977778	0.00695702		0.98952	0.994987	0.963661	0.982723	0.0167326		0.988455	0.995027	0.977883	0.987122	0.00864934		0.992133	0.983869	0.978776	0.984926	0.00674106
204	0.981797	0.977875	0.979836	0.00277314		0.99023	0.98442	0.987325	0.00410893		0.988697	0.956989	0.972843	0.022421		0.981797	0.990621	0.975681	0.9827	0.00751094		1	0.997085	0.96675	0.987945	0.0184133		0.993173	0.993753	0.978362	0.988429	0.00872346		0.994002	0.981615	0.983902	0.986506	0.00659109
206	0.983197	0.977262	0.980229	0.00419618		0.992435	0.982379	0.987407	0.00711063		0.984855	0.962692	0.973773	0.0156718		0.983197	0.996104	0.973433	0.984245	0.0113717		0.995488	1	0.971382	0.988957	0.0153862		0.994528	0.992847	0.978027	0.988467	0.00908075		0.99686	0.982324	0.979167	0.986117	0.00943625

## Sheet: fig. S10 & S21
liposome size (nm)	Dialysis						Extrusion
sample	uncoated liposome	tile-coated liposome	tile-clustered liposome		DNase-unclustered liposome		50-nm extruded liposome	200-nm extruded liposome
characterization	n.s. TEM	n.s. TEM	n.s. TEM	cryo EM	n.s. TEM		n.s. TEM	n.s. TEM
average	72.2534	65.5627	58.4973	53.2518	69.4904		111.647	199.113
standard deviation	14.1341	13.9709	12.6712	8.2802	13.8069		37.5837	62.0615
p value (t-test)		0.0112922	2.00658e-06		0.289146
individual measurement	93.0931	71.5884	52.158	46.2281	93.8995		77.5051	239.964
	68.6673	49.2395	66.9564	37.1565	111.589		115.376	96.1806
	68.6673	63.5739	64.4344	60.2354	65.3043		163.395	169.028
	47.5795	76.2262	49.2395	57.7066	71.5884		76.6205	230.477
	53.945	64.4344	57.2814	51.1297	71.1535		114.106	211.959
	48.4632	62.7591	44.2768	51.9765	61.0896		73.7029	116.858
	60.1963	56.4318	69.0591	61.8219	80.4167		112.004	76.6849
	56.4318	61.9045	46.3077	56.8995	63.5739		76.2262	230.953
	86.9238	58.9209	54.7178	49.445	64.4344		103.565	138.996
	62.7591	94.7419	109.477	64.3637	60.1963		69.9102	275.916
	60.6427	53.4258	63.1946	42.1286	68.6673		99.1654	193.442
	78.7546	62.7591	65.6886	60.9984	83.0079		111.175	254.23
	63.5739	63.5739	46.3077	64.3637	73.2713		118.735	246.859
	68.6673	50.13	44.2768	60.9984	63.5739		102.773	216.202
	54.3473	55.1718	57.2814	42.8912	61.9045		81.2544	207.192
	82.1001	72.4223	63.1946	51.1297	68.6673		71.5884	165.978
	73.2713	49.739	73.2713	63.5322	78.3451		88.4567	278.004
	61.4929	58.1186	48.4632	54.5015	68.6673		93.8995	154.894
	63.5739	58.9209	67.7806	51.1297	74.1289		121.369	165.978
	67.7806	55.5936	85.8985	60.9984	89.6795		116.229	310.767
	77.5051	62.3097	54.7178	59.2441	65.3043		130.937	179.736
	67.7806	61.9045	59.3808	47.053	60.6427		116.229	154.894
	56.4318	81.7129	58.1186	53.5172	93.4694		88.0026	179.736
	70.7447	101.908	65.3043	37.1565	77.5051		107.4	147.988
	65.3043	70.3303	74.9465	57.7066	57.6918		73.7029	284.36
	80.8632	64.4344	60.6427	59.2441	64.4344		129.282	179.736
	67.3714	64.4344	63.5739	47.053	64.8377		109.477	169.162
	81.2544	61.0896	42.1214	52.8262	57.2814		107.4	223.084
	105.697	61.0896	62.3097	58.5764	60.6427		138.53	138.996
	72.4223	64.4344	51.7867	68.4324	61.9045		163.793	335.134
	74.9465	53.1016	52.6512	56.8995	96.5777		149.905
	65.3043	54.7178	42.9808	64.3637	58.1186		93.0931
	63.5739	70.7447	45.0751	59.2441	57.2814		163.395
	102.861	86.7405	50.13	68.4324	78.3293		217.792
	55.1718	58.1186	59.8258	51.1297	75.3985		259.475
	62.3097	53.4258	57.6918	50.3545	50.5135		164.646
	73.2713	81.7129	60.6427	51.1297	56.4318		95.1733
	77.9016	102.759	71.5884	42.8912	56.4318		78.7546
	62.7591	65.3043	53.4258	55.1716	64.4344		114.106
	102.773	51.3555	53.4258	40.3681	77.9016		139.381
	66.115	56.4318	42.9808	48.6074	61.0896		73.2713
	74.9465	45.5112	46.7661	46.2281	77.5051		61.9045
	59.8258	58.5616	56.0324	47.8094	63.5739		62.3097
	80.4167	54.7178		40.3681	58.9209		104.861
	83.3701	60.1963		42.8912	70.7447		87.2038
	80.4167	58.9209			77.9016		80.027
	92.2161	69.0591			65.3043		96.8613
	57.2814	94.3396			54.3473		83.8089
	89.4224	107.232			77.0743		144.458
	70.3303	87.5951			53.1016		150.333
	76.2262	81.2544			50.9783		98.1266
	64.4344	67.7806			56.4318		80.8632
	99.3735	65.3043			92.6447		163.395
	68.2502	56.4318			87.5951		120.816
	63.5739	61.4929			106.076		114.547
	65.3043	59.8258			54.7178		101.908
	106.114	54.7178			61.4929
	85.8985	63.5739			52.6512
		53.945

## Sheet: fig. S15
Liposome counts per string	C-tile-templated liposome string
annealing condition	54°C-20°C-18h	48°C-20°C-18h	40°C-20°C-18h
individual count	29	1	1
	3	1	1
	3	1	1
	2	1	1
	6	1	1
	24	1	1
	11	1	1
	4	1	1
	12	1	1
	12	1	1
	4	1	1
	4	1	1
	3	1	1
	2	1	1
	3	1	1
	4	1	1
	2	1	1
	2	1	1
	13	1	1
	16	1	1
	1	1	1
	10	1	1
	7	1	1
	9	1	1
	4	1	1
	9	1	1
	20	1	1
	10	1	1
	11	1	1
	3	1	1
	9	1	1
	4	2	1
	5	6	1
	2	4	1
	4	5	1
	7	2	1
	3	13	1
	1	2	1
		2	1
		18	1
		5	1
		4	1
		6	1
		8	1
		2	1
		2	1
		2	1
		4	1
		3	1
		3	1
		2	1
		2	1
		6	1
		12	1
		8	1
		13	1
		5	1
		7	1
		2	1
		5	1
		5	1
		7	1
		15	1
		5	1
		5	1
		3	1
		2	1
		2	1
		3	1
		10	1
		18	1
		4	1
		2	1
		6	1
			1
			1
			1
			1
			1
			1
			1
			2
			3
			6
			3
			2
			3
			2
			2
			3
			3
			5
			2
			2
			2
			2
			3
			4
			8
			2
			2
			2
			2
			4
			2
			2
			5
			4
			3
			2
			2
			12
			6

## Sheet: fig. S16
inter-membrane distance (nm)	Origami-templated tile-coated liposome duo
configuration	diagonal dimer	side dimer	center dimer
theoretical value	114	107	40
average	119.56	105.777	35.3889
standard deviation	12.5714	10.3853	9.49914
individual measurement	127.848	102.504	29.232
	134.326	94.5448	35.9747
	114.155	127.134	24.2973
	102.672	101.064	42.4615
	113.219	110.686	49.0522
	112.955	122.456	26.8021
	129.859	103.048	33.0897
	129.49	101.733	27.4168
	125.213	107.928	15.4589
	141.275	107.067	30.6531
	128.779	104.123	45.5983
	131.468	119.784	27.4943
	110.521	101.816	38.1558
	102.284	94.1777	40.0156
	113.533	119.875	54.2568
	133.596	109.23	30.5777
	115.969	93.9288	24.4211
	118.255	100.529	40.8484
	141.243	110.699	44.08
	117.97	106.692	30.8375
	94.7436	95.9869	46.0703
	108.187	80.9912	40.2539
	120.244	121.299	50.8758
	97.0177	100.959	42.1137
	112.157	100.428	40.5613
	116.771	107.798	41.4345
	138.677	91.7402	40.2034
	110.989	119.604	34.6851
	114.682	109.597	30.1869
	128.688	113.756	34.5364
		97.9208	16.5928
			24.2059

## Sheet: fig. S18
Time (min)	v+t	vT(1:10)+t	vT(2:10)+t	vT(4:10)+t	vT(8:10)+t	vT0(4:10)+t
0	0	0.00249798	0.00317965	0.0023091	0.00717634	0.00106922
2	0.000820414	0	0	0	0	0.0025605
4	0.000876994	0.00236788	0.00437202	0.000993449	0.00526971	0
6	0.0040172	0.00525617	0.00280869	0.00260445	0.00299235	0.00315138
8	0.00741202	0.00632302	0.00370959	0.0025239	0.00789132	0.0070906
10	0.00899627	0.0104343	0.00855856	0.00757169	0.00810317	0.0115926
12	0.0119384	0.00999193	0.00670376	0.00459134	0.00471361	0.00866629
14	0.0107785	0.0054123	0.00585586	0.00222855	0.00460768	0.012099
16	0.016182	0.0119435	0.00781664	0.00255075	0.00601117	0.0148284
18	0.0222926	0.0165752	0.0126126	0.00622919	0.00963906	0.0194429
20	0.022038	0.0166792	0.00983042	0.00864569	0.00918889	0.0191334
22	0.0235091	0.0174859	0.0114467	0.00998819	0.0123666	0.0221159
24	0.0267059	0.0185267	0.0130631	0.0107668	0.011837	0.0253517
26	0.0282336	0.0204522	0.0154743	0.00805499	0.0105394	0.0218908
28	0.0294783	0.0192293	0.0152358	0.00918269	0.0117575	0.0250703
30	0.0323356	0.0222477	0.0154478	0.00961229	0.0134788	0.0308385
32	0.031883	0.0209987	0.0160042	0.00926324	0.00929481	0.0317107
34	0.0350515	0.0253962	0.0198198	0.0131833	0.0140349	0.0336522
36	0.0369752	0.0261508	0.0169051	0.0133444	0.0127373	0.0365785
38	0.0400871	0.0300539	0.0198198	0.0142573	0.0149882	0.0371131
40	0.0406529	0.0273737	0.0217806	0.0160831	0.0164182	0.0368317
42	0.0448965	0.0280763	0.0237679	0.0185802	0.0141143	0.0406584
44	0.043001	0.0329682	0.0249603	0.0131833	0.0171332	0.0421778
46	0.0497341	0.0324738	0.0217011	0.0160294	0.0155708	0.0441756
48	0.0434254	0.0329682	0.0243773	0.0142573	0.0176098	0.0450197
50	0.0519973	0.0349718	0.0295972	0.0173719	0.0182454	0.0464828
52	0.05129	0.0364289	0.0247218	0.0168081	0.0194635	0.0463703
54	0.0555053	0.0380162	0.0264441	0.0201912	0.020152	0.0519696
56	0.0555901	0.0410086	0.032194	0.0188218	0.0218733	0.0535172
58	0.0567783	0.0384585	0.0258612	0.0189292	0.0162328	0.050619
60	0.0587869	0.0369493	0.0284844	0.0183385	0.0198607	0.0526168
62	0.0605126	0.042804	0.0335718	0.0244066	0.0209994	0.0584131
64	0.0603429	0.0418412	0.0313725	0.0223123	0.0215555	0.0577096
66	0.0659726	0.0459265	0.0323264	0.0248631	0.0189604	0.0611424
68	0.0638509	0.0450157	0.0333333	0.0235743	0.0199137	0.0630557
70	0.0686602	0.0520934	0.0340488	0.0256417	0.0239653	0.065982
72	0.0704707	0.0502199	0.0353471	0.0278703	0.02566	0.066601
74	0.0754781	0.0495694	0.0379173	0.0287832	0.0280963	0.0691052
76	0.0730452	0.0492311	0.0340223	0.0268768	0.0261632	0.0689364
78	0.0780525	0.052848	0.0406995	0.0296961	0.0262691	0.0730163
80	0.075563	0.0529	0.0417329	0.0301525	0.030612	0.0741981
82	0.0795236	0.0556582	0.0393482	0.0296155	0.0311681	0.0748734
84	0.0822112	0.0571934	0.0400106	0.0286489	0.0311151	0.0788407
86	0.0769775	0.0543832	0.0388447	0.0272259	0.0252099	0.0766179
88	0.086483	0.0588587	0.0441706	0.0351466	0.0316712	0.085031
90	0.0888876	0.0612787	0.0451245	0.0317635	0.0286789	0.0824142
92	0.0898778	0.0625797	0.0435347	0.033106	0.029129	0.0844963
94	0.0881804	0.0620333	0.0480127	0.0338578	0.0301883	0.0859032
96	0.0891422	0.0621113	0.0445946	0.0303136	0.0296587	0.0787282
98	0.0934423	0.0632042	0.0436672	0.0346096	0.0301088	0.0850872
100	0.0972049	0.0663006	0.0476683	0.0321663	0.0314858	0.0895892
102	0.0979405	0.0677838	0.0465819	0.0328644	0.0303472	0.0893922
104	0.100034	0.0686165	0.0511924	0.0363548	0.0342928	0.0946258
106	0.100345	0.0658063	0.0476153	0.0367844	0.031221	0.0942037
108	0.101958	0.0704119	0.0523052	0.0375362	0.0347695	0.0969893
110	0.101562	0.0673415	0.0489666	0.0377242	0.0332601	0.0962296
112	0.104108	0.0728318	0.0538686	0.0395231	0.0358287	0.102645
114	0.103514	0.0694752	0.0481187	0.0364891	0.0340545	0.0994373
116	0.107531	0.0742109	0.0532061	0.0369455	0.0373911	0.105346
118	0.11019	0.0734563	0.0560413	0.0416443	0.034028	0.108188
120	0.110699	0.0746273	0.0544515	0.0384491	0.0383709	0.106303
122	0.113274	0.0773854	0.0552729	0.0383686	0.0342928	0.109229
124	0.117121	0.0809763	0.0582406	0.0432553	0.0381326	0.112183
126	0.114858	0.0770732	0.0552199	0.0396305	0.0377883	0.110129
128	0.112453	0.0790768	0.0570747	0.0417248	0.0381855	0.111761
130	0.121054	0.0825115	0.0595919	0.040973	0.0379472	0.113928
132	0.121534	0.0826156	0.0601219	0.0426646	0.0378148	0.116095
134	0.122213	0.0826156	0.0582406	0.0448931	0.0416545	0.118514
136	0.122355	0.0830319	0.0616852	0.0447589	0.0413368	0.119471
138	0.12674	0.0867529	0.0614997	0.0444367	0.0409925	0.121441
140	0.129512	0.0853738	0.0639905	0.0469337	0.0426608	0.124086
142	0.129937	0.0878978	0.063487	0.0454301	0.0412838	0.128362
144	0.1279	0.0844631	0.063752	0.0440339	0.0411514	0.125127
146	0.130531	0.088184	0.0665872	0.0465041	0.0417605	0.127884
148	0.132568	0.0863626	0.0667992	0.0444635	0.0401186	0.127265
150	0.13319	0.0917488	0.0650768	0.046531	0.041681	0.126365
152	0.135199	0.0914886	0.0661632	0.0485984	0.0431375	0.130585
154	0.138028	0.0922172	0.06823	0.0490817	0.0448587	0.134468
156	0.138905	0.0942729	0.0691574	0.0501557	0.0486985	0.135706
158	0.139725	0.0910983	0.0662162	0.0469337	0.0446469	0.136072
160	0.139414	0.0940647	0.0695284	0.0479003	0.0456796	0.13475
162	0.140941	0.0974994	0.0690514	0.0505585	0.0453883	0.138267
164	0.143431	0.0950014	0.0686539	0.049753	0.0455472	0.1361
166	0.147109	0.0981239	0.0722576	0.0500483	0.0479835	0.140405
168	0.151861	0.1007	0.0762321	0.0566534	0.0492281	0.143782
170	0.14974	0.104889	0.0732379	0.0544517	0.0521939	0.14682
172	0.151465	0.101715	0.0744038	0.0528139	0.049334	0.145582
174	0.152597	0.101897	0.0748278	0.0543712	0.0483807	0.147074
176	0.156246	0.104213	0.0747748	0.0543712	0.0503932	0.150366
178	0.154492	0.106555	0.0758612	0.0561701	0.0509758	0.153433
180	0.155681	0.105592	0.077239	0.054935	0.0516908	0.151885
182	0.996973	1	1	1	1	1
184	1	0.975436	0.994621	0.994415	0.981887	0.991981
186	0.995134	0.958757	0.981611	0.980722	0.977438	0.984947
188	0.98775	0.96162	0.983757	0.984883	0.987077	0.990461
190	0.992135	0.964118	0.981823	0.987219	0.982258	0.982555
192	0.985459	0.957248	0.979809	0.983783	0.981172	0.989617
194	0.988401	0.956519	0.981028	0.980937	0.980801	0.985931
196	0.98461	0.950899	0.97814	0.981527	0.974472	0.994091

## Sheet: fig. S19
Time (min)	v+t	v1+t2 (+linker_12)	v1+t2 (+linker_0)	v1+t2	pf1+pf2 (+linker_12)	pf1+pf2
0	0	0	0	0	0	0
2	0.00388685	0.0040241	0.0029373	0.00218161	0.00205475	0.0026633
4	0.00690995	0.00436972	0.00400767	0.00150288	0.00380246	0.00336298
6	0.00712589	0.00432035	0.00614841	0.00317545	0.00330649	0.00318241
8	0.0132955	0.00318471	0.00415702	0.00293305	0.00210198	0.00076739
10	0.0124009	0.00424628	0.00420681	0.00307849	0.00481803	0.00489776
12	0.0141901	0.00436972	0.00781619	0.00509042	0.00595168	0.00532659
14	0.0157325	0.00831976	0.00883678	0.00353905	0.00552656	0.00530402
16	0.0165345	0.00407347	0.00639733	0.00349057	0.00441652	0.0041078
18	0.0245859	0.010196	0.0100067	0.0061085	0.00732151	0.00787704
20	0.0260974	0.00752975	0.00856297	0.00848403	0.00812451	0.00981808
22	0.0304161	0.00866538	0.00928484	0.00882339	0.00795919	0.00826073
24	0.0309406	0.0114304	0.0133921	0.00933243	0.00923455	0.00769647
26	0.0336552	0.010912	0.0135912	0.0107141	0.0102501	0.0116688
28	0.0345189	0.0130351	0.0127698	0.0108353	0.00899837	0.0102921
30	0.0376037	0.0147879	0.0140642	0.0118292	0.0114546	0.0123008
32	0.0382824	0.0116773	0.0114505	0.0102051	0.00902199	0.00956981
34	0.0415831	0.0134795	0.0132925	0.011611	0.010628	0.0092764
36	0.0436499	0.0141214	0.0146367	0.0122897	0.010628	0.00990836
38	0.0505599	0.014467	0.0164787	0.013526	0.0093054	0.00963752
40	0.0437116	0.0151582	0.0147114	0.0151985	0.0086441	0.0110369
42	0.0516087	0.015652	0.0154581	0.0139865	0.0113129	0.0101792
44	0.0521331	0.0158742	0.0164289	0.0161439	0.0108406	0.0100438
46	0.0546627	0.0181701	0.0184452	0.0147622	0.0103918	0.00873471
48	0.0562976	0.0151089	0.0151594	0.0149319	0.010935	0.00956981
50	0.0613567	0.0160964	0.0176736	0.0190769	0.0104863	0.0104726
52	0.0609557	0.017553	0.0181714	0.0188588	0.0093054	0.00970523
54	0.0634235	0.018022	0.0193165	0.0170408	0.0104154	0.0104049
56	0.0697782	0.0201205	0.0201379	0.0205071	0.011927	0.0122331
58	0.0696857	0.0190095	0.0224031	0.0211616	0.0136983	0.00984065
60	0.0701792	0.0194539	0.0194658	0.0204829	0.0125647	0.0103146
62	0.0736342	0.0214042	0.0227018	0.0191497	0.0117144	0.01124
64	0.0736342	0.0236014	0.0224778	0.0228826	0.0118561	0.0108563
66	0.0766882	0.0209599	0.0229258	0.0221554	0.0108878	0.00968266
68	0.0753925	0.021182	0.022428	0.0193193	0.00918731	0.0116688
70	0.0804825	0.0214783	0.0240709	0.0212101	0.0100612	0.0102695
72	0.081593	0.022293	0.0258382	0.022519	0.00947073	0.0119848
74	0.0848012	0.0222189	0.023573	0.0244098	0.00902199	0.00999865
76	0.089305	0.0271565	0.0241705	0.0266641	0.0138872	0.0123911
78	0.0899837	0.022688	0.0248674	0.0245067	0.012234	0.0131133
80	0.0944875	0.0263912	0.0294476	0.0255248	0.0135566	0.0127297
82	0.0963383	0.0293537	0.0273567	0.0281427	0.0127064	0.0132713
84	0.0908782	0.0251321	0.0274065	0.0264459	0.011124	0.0104049
86	0.100163	0.025848	0.027282	0.0266156	0.00987223	0.0103598
88	0.104482	0.0288846	0.0289249	0.0295002	0.0144541	0.013971
90	0.10004	0.0287365	0.0280537	0.0307849	0.0108406	0.0120074
100	0.108523	0.0380191	0.0374879	0.032312	0.0135566	0.0120977
102	0.117346	0.0451291	0.0398775	0.032312	0.0153752	0.0158218
104	0.114354	0.0453513	0.0339532	0.029888	0.0161073	0.0112852
106	0.11858	0.0551276	0.0376621	0.0302031	0.0131551	0.014287
108	0.117438	0.0644102	0.0366415	0.0340573	0.0145249	0.0131811
110	0.125243	0.0724831	0.0380604	0.034833	0.0159184	0.0137002
112	0.126076	0.0819879	0.0380355	0.032409	0.0131787	0.012188
114	0.12478	0.0882585	0.0371145	0.033524	0.0143596	0.0137453
116	0.13058	0.0960598	0.0417693	0.0339846	0.0140762	0.0129779
118	0.126508	0.101096	0.0371892	0.0363359	0.0120214	0.0133391
120	0.133202	0.109613	0.0403754	0.0361177	0.0145013	0.015235
122	0.134004	0.121957	0.0425908	0.0377903	0.0179731	0.016702
124	0.136533	0.127413	0.0439848	0.0393174	0.016745	0.0146933
126	0.13968	0.132696	0.043935	0.0429049	0.0185399	0.0153478
128	0.141376	0.140745	0.0420929	0.0384205	0.0133204	0.0149867
130	0.141037	0.145781	0.0462998	0.0423474	0.0147139	0.0131585
132	0.144245	0.154027	0.0463744	0.041402	0.0183274	0.0170632
134	0.140019	0.15415	0.0433376	0.0399961	0.0159892	0.0141516
136	0.147176	0.159458	0.0438852	0.0450623	0.0136983	0.0143773
138	0.148749	0.166272	0.0465985	0.0422262	0.0162254	0.0164538
140	0.148873	0.171357	0.0448311	0.0425413	0.0137692	0.0123008
142	0.152759	0.175011	0.0498843	0.0447229	0.0172174	0.0167697
144	0.154703	0.17669	0.0450551	0.0451108	0.0155641	0.0140613
146	0.15387	0.183652	0.0493366	0.0446502	0.0181384	0.0162055
148	0.155258	0.188491	0.049013	0.0460077	0.0146194	0.0140613
150	0.162014	0.192367	0.0507057	0.0473651	0.0197445	0.0178983
152	0.162939	0.197403	0.0497598	0.0497164	0.017855	0.0167697
154	0.169386	0.198514	0.0528713	0.0495467	0.0187997	0.0192976
156	0.164482	0.208537	0.0536181	0.0488437	0.0183982	0.0178305
158	0.165129	0.207006	0.0502327	0.0490861	0.0159656	0.0155509
160	0.165561	0.208438	0.0533443	0.0501527	0.0163907	0.0161378
162	0.171638	0.211623	0.0560078	0.0493043	0.0194374	0.016386
164	0.175186	0.21661	0.0548876	0.0513162	0.0200043	0.0187334
166	0.17096	0.220288	0.0541408	0.0526252	0.0169576	0.0174017
168	0.176358	0.224782	0.0565554	0.0514132	0.0184927	0.0169503
170	0.173366	0.220239	0.0522241	0.0494013	0.015446	0.0158669
172	0.176019	0.226238	0.0544644	0.0497164	0.0155405	0.0158669
174	0.179505	0.231546	0.057576	0.0550492	0.0186108	0.0171986
176	0.18296	0.232484	0.0585219	0.0552916	0.0182329	0.017808
178	0.184965	0.23441	0.0582481	0.0548795	0.0184219	0.0169954
180	0.185705	0.240804	0.0592687	0.0557279	0.0198153	0.0201327
182	0.186723	0.237125	0.0581983	0.0546371	0.0192957	0.0191622
184	0.188636	0.245149	0.0606626	0.0572308	0.0206655	0.0168374
186	0.187648	0.242828	0.0598661	0.0578611	0.0169339	0.0184174
188	0.189098	0.246778	0.0635501	0.0588791	0.0185163	0.0174468
190	0.195114	0.247346	0.063127	0.0582004	0.0198153	0.0188236
192	1	1	1	1	1	1
194	0.9909	0.996149	0.988077	0.988171	0.992348	0.988467
196	0.977327	0.988323	0.978692	0.978572	0.988026	0.983275
198	0.970633	0.991063	0.982227	0.982644	0.982594	0.976978
200	0.968196	0.981163	0.9712	0.982014	0.979901	0.977633
202	0.962211	0.987088	0.972121	0.978935	0.97702	0.981628
204	0.96326	0.979312	0.969955	0.970476	0.977563	0.973796
206	0.963692	0.981435	0.971747	0.973069	0.980161	0.974992

## Sheet: fig. S20
Time (min)	v+t	vT+tT	vT+tT (+DNase)	vT+tT (+linker)
0	0	0	0	0.0018331
2	0.00688626	0.0037831	0.00335347	0.000870721
4	0.00905949	0.00380603	0.0033059	0
6	0.0131965	0.00545684	0.00425724	0.00410155
8	0.0192449	0.0053422	0.0077772	0.00359745
10	0.0193234	0.00467729	0.0058983	0.00366619
12	0.0236437	0.00878138	0.00772963	0.00508684
14	0.024822	0.00495242	0.00818152	0.00442235
16	0.0247696	0.00635103	0.00542263	0.00474314
18	0.0300587	0.00758913	0.00844313	0.00531598
20	0.0299539	0.00529634	0.00694477	0.00598048
22	0.0345622	0.0071535	0.0077772	0.00559094
24	0.0377828	0.00758913	0.00982258	0.00845516
26	0.0341956	0.00765792	0.0056129	0.00657623
28	0.0407153	0.00878138	0.00637397	0.00492645
30	0.0444858	0.010478	0.0103458	0.00884469
32	0.0390396	0.0082999	0.00544642	0.00428486
34	0.0440668	0.00848332	0.00934691	0.00838642
36	0.0473398	0.00960679	0.00832422	0.00760735
38	0.0453498	0.00797891	0.00711126	0.00595756
40	0.0511625	0.00843746	0.00901394	0.00662206
42	0.0560065	0.0108907	0.0114874	0.00808854
44	0.0509269	0.0082999	0.00815773	0.00632418
46	0.0570538	0.0113493	0.00801503	0.00854681
48	0.0550901	0.00651152	0.00815773	0.00607213
50	0.0546711	0.0110512	0.0104172	0.00678246
52	0.0592009	0.0107303	0.012082	0.00909674
54	0.0610075	0.0110512	0.0119393	0.00911966
56	0.0646732	0.0102258	0.0102031	0.00907383
58	0.064778	0.00694715	0.00851448	0.00776775
60	0.0665584	0.00887309	0.0105836	0.00744695
62	0.0692292	0.0115098	0.0116539	0.00877595
64	0.0660348	0.0116244	0.0113447	0.00870721
66	0.0711406	0.0101571	0.0113923	0.00769901
68	0.0695172	0.0102029	0.00967987	0.00840933
70	0.0757488	0.0126562	0.00965609	0.0104257
72	0.0759059	0.0129543	0.0120582	0.0104487
74	0.0726592	0.0106844	0.0113447	0.00934879
76	0.0785505	0.0103863	0.0110355	0.0103799
78	0.0794931	0.0121976	0.0121296	0.0088676
80	0.0806452	0.0115786	0.0113447	0.00914257
82	0.0837872	0.0111888	0.0139133	0.0115256
84	0.0827398	0.0135733	0.0153403	0.0139774
86	0.0833944	0.0142841	0.0125815	0.011961
88	0.0853844	0.0125874	0.0133187	0.00994455
90	0.0895475	0.0131835	0.0126052	0.00980707
140	0.11992	0.0164622	0.0208581	0.0182393
142	0.125655	0.0168061	0.0220473	0.0155355
144	0.123979	0.0171501	0.0243305	0.0162
146	0.122486	0.017173	0.0208819	0.0166583
148	0.126414	0.0159349	0.0239737	0.0169561
150	0.125026	0.017173	0.0234743	0.0206452
152	0.12644	0.0178608	0.0274937	0.0234407
154	0.129556	0.0191677	0.0266137	0.0253196
156	0.129818	0.0167374	0.0317509	0.0247239
158	0.133143	0.0179525	0.0284688	0.0267632
160	0.134845	0.0185716	0.0286829	0.0283443
162	0.134164	0.0212542	0.0309185	0.0319188
164	0.135107	0.0154534	0.0293964	0.0292608
166	0.138301	0.0191448	0.0355563	0.0331561
168	0.139479	0.0165998	0.0348904	0.0353329
170	0.139139	0.0188238	0.0376968	0.0343935
172	0.140108	0.0173335	0.0388146	0.0368223
174	0.142805	0.0199243	0.0411692	0.037968
176	0.141391	0.0206122	0.0456405	0.042207
178	0.145711	0.0201995	0.0452362	0.0429403
180	0.148225	0.0210019	0.0483042	0.0457128
182	0.145528	0.0213	0.0510869	0.0456441
184	0.150162	0.017815	0.0523236	0.0480959
186	0.149324	0.0192136	0.0557722	0.0465607
188	0.152938	0.0207268	0.0579128	0.0474772
190	0.152152	0.0196721	0.0591019	0.0502727
192	0.153043	0.0213917	0.0616943	0.0546492
194	0.159012	0.0195575	0.0625743	0.0547638
196	0.155399	0.0241201	0.0668553	0.0560469
198	0.151393	0.0185028	0.0663559	0.0554283
200	0.158017	0.0210478	0.0683775	0.057353
202	0.159824	0.0224006	0.0698045	0.0575134
204	0.162783	0.0229737	0.0748942	0.0621878
206	0.161474	0.0255417	0.0790087	0.0642042
208	0.164485	0.0240743	0.0769395	0.0627377
210	0.165637	0.0215293	0.0785806	0.0646625
212	0.164616	0.020658	0.0801027	0.0674809
214	0.166684	0.0233864	0.0806022	0.0656478
216	0.170952	0.0233406	0.0858583	0.0670684
218	0.164956	0.0235011	0.0849546	0.0667476
220	0.170036	0.0224006	0.0842886	0.0677558
222	0.173204	0.0237533	0.0890691	0.0732322
224	0.173256	0.022905	0.0875945	0.0722927
226	0.171476	0.0239367	0.0911383	0.0735301
228	0.175168	0.0264359	0.0916377	0.0781587
230	0.175534	0.0237074	0.0939447	0.0733926
232	1	1	1	1
234	0.994554	0.996996	0.989535	0.987375
236	0.985809	0.990095	0.990867	0.984992
238	0.975571	0.992182	0.984208	0.983136
240	0.979132	0.986037	0.984255	0.981852
242	0.970753	0.976499	0.988299	0.979859
244	0.971591	0.982827	0.983399	0.978484
246	0.975623	0.987183	0.986491	0.980569
